# Supplementary material for: Emerging Insights into the Roles of the Rhizome–Culm System in Bamboo Shoot Development through Analysis of Non-Structural Carbohydrate Changes
Source: Plants (Basel). 2023 Dec 19;13(1):2. doi: 10.3390/plants13010002 (PMC10780645; doi:10.3390/plants13010002)
Supplement: Supplementary file 1 [file plants-13-00002-s001.zip]

Archive with 1 entries (1 files):
- plants-2727365-supplementary.pdf
